# Supplementary material for: Incubation Period and Other Epidemiological Characteristics of 2019 Novel Coronavirus Infections with Right Truncation: A Statistical Analysis of Publicly Available Case Data
Source: J Clin Med. 2020 Feb 17;9(2):538. doi: 10.3390/jcm9020538 (PMC7074197; doi:10.3390/jcm9020538)
Supplement: Supplementary file 1 [file jcm-09-00538-s001.zip]

Archive with 2 entries (2 files):
- linton_supp_textS1_8Feb2020.docx
- linton_supp_tableS1_S2_8Feb2020.xlsx
