# Supplementary material for: Incubation Period and Other Epidemiological Characteristics of 2019 Novel Coronavirus Infections with Right Truncation: A Statistical Analysis of Publicly Available Case Data
Source: J Clin Med. 2020 Feb 17;9(2):538. doi: 10.3390/jcm9020538 (PMC7074197; doi:10.3390/jcm9020538)
Supplement: Supplementary file 1 [file jcm-09-00538-s001.zip › linton_supp_tableS1_S2_8Feb2020.xlsx]

## Sheet: TableS1
Event dates for exported cases included in the analysis
ID	ExposureL	ExposureR	ExposureType	Onset	DateCaseFirstSoughtHealthcare	DateHospitalizedIsolated	DateReportedConfirmed	Source
NW001	2019-12-29	2020-01-04	Travel to Wuhan	2020-01-03	NA	2020-01-11	2020-01-19	http://wsjkw.gd.gov.cn/zwyw_yqxx/content/post_2876057.html
NW002	NA	2020-01-06	Travel to Wuhan	2020-01-03	2020-01-10	2020-01-10	2020-01-16	https://www.mhlw.go.jp/stf/newpage_08906.html
NW003	NA	2020-01-08	Lives-works-studies in Wuhan	2020-01-05	NA	2020-01-08	2020-01-13	https://www.who.int/csr/don/14-january-2020-novel-coronavirus-thailand-ex-china/en/
NW004	NA	2020-01-13	Lives-works-studies in Wuhan	NA	2020-01-13	2020-01-13	2020-01-17	https://pr.moph.go.th/?url=pr/detail/2/04/137232/
NW006	2020-01-14	2020-01-14	Contact with case	2020-01-18	2020-01-20	NA	2020-01-25	https://news.sina.com.cn/2020-01-26/doc-iihnzhha4680951.shtml
NW007	NA	2020-01-19	Lives-works-studies in Wuhan	2020-01-18	2020-01-18	2020-01-19	2020-01-20	https://www.who.int/csr/don/21-january-2020-novel-coronavirus-republic-of-korea-ex-china/en/
NW008	2020-01-07	NA	Travel to Wuhan	2020-01-13	NA	NA	2020-01-20	http://www.bjnews.com.cn/news/2020/01/20/677095.html
NW009	2020-01-09	NA	Travel to Wuhan	2020-01-14	NA	NA	2020-01-20	http://www.bjnews.com.cn/news/2020/01/20/677095.html
NW010	NA	NA	Lives-works-studies in Wuhan	2020-01-13	NA	NA	2020-01-20	http://www.bjnews.com.cn/news/2020/01/20/677095.html
NW011	NA	2020-01-12	Lives-works-studies in Wuhan	2020-01-15	2020-01-15	NA	2020-01-20	https://www.weibo.com/2372649470/IqogQhgfa
NW012	2020-01-08	2020-01-11	Travel to Wuhan	NA	NA	2020-01-16	2020-01-21	http://www.bjd.com.cn/a/202001/21/WS5e263c86e4b0e6e58393ac88.html
NW013	NA	2020-01-03	Lives-works-studies in Wuhan	2020-01-04	2020-01-04	2020-01-17	2020-01-21	http://www.zjwjw.gov.cn/art/2020/1/21/art_1202101_41786033.html
NW014	NA	2020-01-20	Lives-works-studies in Wuhan	NA	NA	2020-01-20	2020-01-21	https://www.cdc.gov.tw/En/Bulletin/Detail/pVg_jRVvtHhp94C6GShRkQ?typeid=158
NW016	NA	NA	Travel to Wuhan	2020-01-14	NA	2020-01-14	2020-01-21	https://news.sina.com.cn/c/2020-01-25/doc-iihnzahk6270149.shtml
NW017	NA	2020-01-07	Lives-works-studies in Wuhan	2019-12-29	NA	2020-01-20	2020-01-21	https://www.who.int/csr/don/21-january-2020-novel-coronavirus-republic-of-korea-ex-china/en/
NW018	NA	2020-01-15	Travel to Wuhan	2020-01-15	2020-01-15	2020-01-15	2020-01-21	http://www.cs.com.cn/xwzx/hg/202001/t20200122_6019311.html
NW019	NA	2020-01-11	Lives-works-studies in Wuhan	2020-01-15	NA	NA	2020-01-20	http://wsjkj.zhuhai.gov.cn/zwgk/tzgg/content/post_2461447.html
NW020	NA	2020-01-11	Lives-works-studies in Wuhan	NA	NA	2020-01-18	2020-01-20	http://wsjkj.zhuhai.gov.cn/zwgk/tzgg/content/post_2461447.html
NW022	NA	2020-01-15	Travel to Wuhan	2020-01-15	2020-01-19	2020-01-19	2020-01-21	https://www.nejm.org/doi/full/10.1056/NEJMoa2001191
NW024	2019-12-17	2020-01-15	Travel to Wuhan	2020-01-15	2020-01-16	2020-01-17	2020-01-21	https://m.weibo.cn/status/4463321081961974
NW025	2020-01-10	2020-01-11	Travel to Wuhan	2020-01-14	2020-01-20	2020-01-20	2020-01-21	http://wjw.beijing.gov.cn/xwzx_20031/wnxw/202001/t20200121_1620353.html
NW026	2020-01-03	2020-01-04	Travel to Wuhan	2020-01-09	2020-01-14	2020-01-20	2020-01-21	http://wjw.beijing.gov.cn/xwzx_20031/wnxw/202001/t20200121_1620353.html
NW027	2020-01-08	2020-01-16	Travel to Wuhan	2020-01-16	2020-01-20	2020-01-20	2020-01-21	http://wjw.beijing.gov.cn/xwzx_20031/wnxw/202001/t20200121_1620353.html
NW028	2020-01-12	2020-01-17	Travel to Wuhan	2020-01-19	2020-01-20	2020-01-20	2020-01-21	http://wjw.beijing.gov.cn/xwzx_20031/wnxw/202001/t20200121_1620353.html
NW029	2020-01-13	2020-01-17	Travel to Wuhan	NA	2020-01-20	2020-01-20	2020-01-21	http://wjw.beijing.gov.cn/xwzx_20031/wnxw/202001/t20200121_1620353.html
NW032	2019-12-20	2020-01-09	Travel to Wuhan	2020-01-10	2020-01-10	2020-01-10	2020-01-21	http://m.thepaper.cn/newsDetail_forward_5594388
NW033	NA	2020-01-02	Lives-works-studies in Wuhan	NA	2020-01-10	2020-01-10	2020-01-21	http://m.thepaper.cn/newsDetail_forward_5594388
NW038	NA	2020-01-17	Lives-works-studies in Wuhan	2020-01-11	2020-01-17	2020-01-17	2020-01-22	http://www.bjnews.com.cn/news/2020/01/22/677946.html
NW039	2020-01-13	2020-01-13	Lives-works-studies in Wuhan	2020-01-14	2020-01-14	2020-01-19	2020-01-22	http://www.bjnews.com.cn/news/2020/01/22/677946.html
NW040	NA	2020-01-18	Travel to Wuhan	2020-01-20	2020-01-20	2020-01-20	2020-01-22	https://cbgc.scol.com.cn/news/219477
NW041	NA	2020-01-13	Travel to Wuhan	2020-01-20	2020-01-20	2020-01-20	2020-01-22	https://cbgc.scol.com.cn/news/219477
NW042	NA	2020-01-17	Travel to Wuhan	2020-01-19	2020-01-19	2020-01-19	2020-01-22	https://cbgc.scol.com.cn/news/219477
NW043	NA	2020-01-17	Travel to Wuhan	2020-01-14	2020-01-14	NA	2020-01-22	http://news.china.com.cn/2020-01/22/content_75640963.htm
NW044	2020-01-12	2020-01-15	Travel to Wuhan	2020-01-19	2020-01-20	2020-01-20	2020-01-22	http://www.bjnews.com.cn/news/2020/01/22/678042.html
NW045	NA	NA	No link to known exposure type	2020-01-18	2020-01-21	NA	2020-01-27	https://m.weibo.cn/status/4465361728673224
NW046	NA	2020-01-19	Lives-works-studies in Wuhan	NA	2020-01-19	2020-01-19	2020-01-22	http://www.bjnews.com.cn/news/2020/01/22/678060.html
NW047	NA	2020-01-12	Lives-works-studies in Wuhan	2020-01-16	2020-01-17	NA	2020-01-22	http://www.bjd.com.cn/a/202001/22/WS5e282f9ee4b0e6e58393b2ec.html
NW048	NA	NA	Contact with Wuhan resident	2020-01-20	NA	2020-01-21	2020-01-22	http://www.bjd.com.cn/a/202001/22/WS5e282f9ee4b0e6e58393b2ec.html
NW050	NA	NA	Lives in China	2020-01-10	2020-01-20	2020-01-20	2020-01-22	http://www.kaixian.tv/gd/2020/0122/253853.html
NW052	2020-01-10	2020-01-19	Travel to Wuhan	2020-01-18	2020-01-19	2020-01-21	2020-01-23	https://www.info.gov.hk/gia/general/202001/23/P2020012300032.htm
NW054	2020-01-11	2020-01-14	Travel to Wuhan	2020-01-19	2020-01-21	2020-01-21	2020-01-22	http://wjw.beijing.gov.cn/xwzx_20031/wnxw/202001/t20200122_1620784.html
NW055	2020-01-11	2020-01-19	Travel to Wuhan	2020-01-20	2020-01-20	2020-01-20	2020-01-22	http://wjw.beijing.gov.cn/xwzx_20031/wnxw/202001/t20200122_1620784.html
NW057	NA	2020-01-18	Lives-works-studies in Wuhan	NA	2020-01-20	NA	2020-01-22	http://wjw.beijing.gov.cn/xwzx_20031/wnxw/202001/t20200122_1620784.html
NW059	NA	2020-01-18	Lives-works-studies in Wuhan	NA	2020-01-19	2020-01-19	2020-01-22	http://www.hebwst.gov.cn/index.do?id=394856&templet=content&cid=14
NW060	NA	2020-01-20	Lives-works-studies in Wuhan	2020-01-14	2020-01-21	2020-01-21	2020-01-22	http://news.china.com.cn/txt/2020-01/23/content_75642508.htm
NW061	NA	2020-01-15	Lives-works-studies in Wuhan	2020-01-09	NA	2020-01-21	2020-01-22	http://news.china.com.cn/txt/2020-01/23/content_75642508.htm
NW062	NA	2020-01-20	Lives-works-studies in Wuhan	2020-01-21	2020-01-21	2020-01-21	2020-01-22	http://news.china.com.cn/txt/2020-01/23/content_75642508.htm
NW068	NA	NA	Contact with Wuhan resident	2020-01-18	2020-01-21	2020-01-21	2020-01-23	https://www.thepaper.cn/newsDetail_forward_5610903
NW069	NA	NA	Contact with Hubei	2020-01-13	2020-01-21	NA	2020-01-23	http://wjw.beijing.gov.cn/wjwh/ztzl/xxgzbd/202001/t20200123_1621246.html
NW070	NA	NA	Contact with Hubei	2020-01-19	2020-01-21	NA	2020-01-23	http://wjw.beijing.gov.cn/wjwh/ztzl/xxgzbd/202001/t20200123_1621246.html
NW071	NA	NA	Contact with Hubei	2020-01-19	2020-01-21	NA	2020-01-23	http://wjw.beijing.gov.cn/wjwh/ztzl/xxgzbd/202001/t20200123_1621246.html
NW072	NA	NA	Contact with Hubei	2020-01-17	2020-01-19	NA	2020-01-23	http://wjw.beijing.gov.cn/wjwh/ztzl/xxgzbd/202001/t20200123_1621246.html
NW073	NA	NA	Contact with Hubei	2020-01-14	2020-01-21	NA	2020-01-23	http://wjw.beijing.gov.cn/wjwh/ztzl/xxgzbd/202001/t20200123_1621246.html
NW074	NA	NA	Contact with Hubei	2020-01-17	2020-01-17	NA	2020-01-23	http://wjw.beijing.gov.cn/wjwh/ztzl/xxgzbd/202001/t20200123_1621246.html
NW075	NA	NA	Contact with Hubei	2020-01-18	2020-01-21	NA	2020-01-23	http://wjw.beijing.gov.cn/wjwh/ztzl/xxgzbd/202001/t20200123_1621246.html
NW076	NA	NA	Contact with Hubei	2020-01-18	2020-01-21	NA	2020-01-23	http://wjw.beijing.gov.cn/wjwh/ztzl/xxgzbd/202001/t20200123_1621246.html
NW077	NA	2020-01-15	Lives-works-studies in Wuhan	2020-01-09	NA	2020-01-16	2020-01-23	http://sz.people.com.cn/n2/2020/0123/c202846-33741931.html
NW078	2019-12-29	2020-01-04	Travel to Wuhan	2020-01-01	NA	2020-01-11	2020-01-23	http://sz.people.com.cn/n2/2020/0123/c202846-33741931.html
NW079	2020-01-15	2020-01-20	Travel to Wuhan	NA	NA	2020-01-20	2020-01-23	https://cbgc.scol.com.cn/news/219899
NW081	2020-01-12	2020-01-15	Travel to Wuhan	2020-01-20	2020-01-21	2020-01-21	2020-01-23	http://www.nbd.com.cn/articles/2020-01-23/1402518.html
NW082	2020-01-12	2020-01-14	Contact with Wuhan resident	2020-01-16	2020-01-20	2020-01-21	2020-01-23	http://www.nbd.com.cn/articles/2020-01-23/1402518.html
NW083	2020-01-15	2020-01-17	Travel to Wuhan	2020-01-20	NA	2020-01-21	2020-01-23	http://www.nbd.com.cn/articles/2020-01-23/1402518.html
NW085	NA	2020-01-19	Travel to Wuhan	2020-01-19	2020-01-19	2020-01-19	2020-01-23	http://wsjkw.jl.gov.cn/xwzx/xwfb/202001/t20200123_6598562.html
NW086	NA	NA	Lives-works-studies in Wuhan	2020-01-14	NA	NA	2020-01-21	https://news.sina.com.cn/c/2020-01-25/doc-iihnzahk6270149.shtml
NW087	NA	NA	Unreported	2020-01-19	NA	2020-01-23	2020-01-24	https://news.sina.com.cn/c/2020-01-25/doc-iihnzahk6270149.shtml
NW088	NA	2020-01-13	Lives-works-studies in Wuhan	2020-01-17	2020-01-17	2020-01-22	2020-01-23	https://www.nejm.org/doi/full/10.1056/NEJMc2001272
NW089	2020-01-17	2020-01-20	Contact with case	2020-01-20	NA	2020-01-22	2020-01-23	https://www.nejm.org/doi/full/10.1056/NEJMc2001272
NW090	NA	2020-01-19	Lives-works-studies in Wuhan	2020-01-14	2020-01-15	2020-01-22	2020-01-24	https://www.mhlw.go.jp/stf/newpage_09079.html
NW091	NA	2020-01-20	Lives-works-studies in Wuhan	2020-01-21	2020-01-22	2020-01-22	2020-01-23	https://www.channelnewsasia.com/news/singapore/wuhan-virus-pneumonia-singapore-confirms-first-case-12312860
NW092	NA	2020-01-15	Travel to Wuhan	2020-01-16	2020-01-16	2020-01-22	2020-01-23	http://news.syd.com.cn/system/2020/01/24/011785174.shtml
NW093	NA	2020-01-21	Lives-works-studies in Wuhan	NA	2020-01-21	2020-01-21	2020-01-23	http://wjw.nmg.gov.cn/doc/2020/01/24/284997.shtml
NW094	NA	2020-01-22	Lives-works-studies in Wuhan	2020-01-10	2020-01-19	2020-01-22	2020-01-24	https://www.guancha.cn/internation/2020_01_24_532933.shtml
NW095	NA	2020-01-21	Lives-works-studies in Wuhan	2020-01-21	2020-01-22	2020-01-23	2020-01-24	https://www.moh.gov.sg/news-highlights/details/two-more-cases-of-confirmed-imported-case-of-novel-coronavirus-infection-in-singapore
NW096	NA	2020-01-21	Lives-works-studies in Wuhan	2020-01-23	NA	2020-01-23	2020-01-24	https://www.moh.gov.sg/news-highlights/details/two-more-cases-of-confirmed-imported-case-of-novel-coronavirus-infection-in-singapore
NW097	NA	2020-01-19	Lives-works-studies in Wuhan	2020-01-16	NA	2020-01-22	2020-01-23	http://www.gs.xinhuanet.com/news/2020-01/23/c_1125498488.htm
NW098	NA	NA	Contact with Hubei	2020-01-18	2020-01-22	NA	2020-01-23	http://wjw.beijing.gov.cn/wjwh/ztzl/xxgzbd/gzbdyqtb/202001/t20200130_1621753.html
NW099	NA	NA	Lives-works-studies in Wuhan	2020-01-14	NA	NA	2020-01-21	https://news.sina.com.cn/c/2020-01-25/doc-iihnzahk6270149.shtml
NW100	NA	NA	Unreported	2020-01-15	2020-01-17	NA	2020-01-23	https://news.sina.com.cn/c/2020-01-25/doc-iihnzahk6270149.shtml
NW101	NA	2020-01-23	Lives-works-studies in Wuhan	2020-01-24	NA	2020-01-24	2020-01-24	https://news.sina.com.cn/c/2020-01-25/doc-iihnzahk6270149.shtml
NW102	NA	2020-01-21	Lives-works-studies in Wuhan	2020-01-22	2020-01-22	2020-01-22	2020-01-24	https://www.tnnthailand.com/content/27189
NW103	NA	2020-01-19	Lives-works-studies in Wuhan	2020-01-19	2020-01-21	NA	2020-01-24	http://www.kaixian.tv/gd/2020/0124/263064.html
NW104	NA	2020-01-22	Lives-works-studies in Wuhan	NA	2020-01-22	2020-01-22	2020-01-24	http://www.kaixian.tv/gd/2020/0124/263064.html
NW105	2020-01-19	2020-01-22	Travel to Wuhan	2020-01-23	NA	2020-01-24	2020-01-24	https://news.sina.com.cn/c/2020-01-25/doc-iihnzahk6270149.shtml
NW112	NA	2020-01-20	Travel to Wuhan	2020-01-20	2020-01-20	NA	2020-01-25	https://www.health.nsw.gov.au/news/Pages/20200125_03.aspx
NW113	NA	2020-01-18	Travel to Wuhan	2020-01-19	NA	2020-01-22	2020-01-23	https://m.weibo.cn/status/4464215920401389
NW115	NA	2020-01-17	Lives-works-studies in Wuhan	NA	2020-01-20	2020-01-20	2020-01-22	https://www.thepaper.cn/newsDetail_forward_5612641
NW117	NA	2020-01-20	Lives-works-studies in Wuhan	NA	NA	2020-01-23	2020-01-24	https://m.weibo.cn/status/4464403249912789?
NW119	2019-12-17	2020-01-15	Travel to Wuhan	NA	NA	2020-01-22	2020-01-24	https://m.weibo.cn/status/4464403249912789?
NW120	NA	2020-01-21	Lives-works-studies in Wuhan	2020-01-22	2020-01-23	2020-01-23	2020-01-25	https://money.udn.com/money/story/5603/4306390
NW121	NA	2020-01-18	Lives-works-studies in Wuhan	2020-01-22	NA	2020-01-23	2020-01-24	http://www.xj.xinhuanet.com/2020-01/25/c_1125501352.htm
NW122	NA	2020-01-20	Lives-works-studies in Wuhan	2020-01-21	NA	2020-01-25	2020-01-25	http://www.bjd.com.cn/a/202001/25/WS5e2bea79e4b0e6e58393c482.html
NW124	NA	2020-01-21	Lives-works-studies in Wuhan	2020-01-19	NA	NA	2020-01-25	https://news.sina.cn/gn/2020-01-25/detail-iihnzahk6270610.d.html
NW125	NA	2020-01-20	Lives-works-studies in Wuhan	2020-01-21	2020-01-23	NA	2020-01-25	https://news.sina.cn/gn/2020-01-25/detail-iihnzahk6270610.d.html
NW126	NA	NA	Travel to Wuhan	2020-01-14	2020-01-23	NA	2020-01-25	https://news.sina.cn/gn/2020-01-25/detail-iihnzahk6270610.d.html
NW127	NA	2020-01-20	Lives-works-studies in Wuhan	2020-01-23	NA	NA	2020-01-25	https://news.sina.cn/gn/2020-01-25/detail-iihnzahk6270610.d.html
NW128	NA	2020-01-20	Lives-works-studies in Wuhan	2020-01-23	NA	NA	2020-01-25	https://news.sina.cn/gn/2020-01-25/detail-iihnzahk6270610.d.html
NW129	NA	2020-01-23	Lives-works-studies in Wuhan	2020-01-23	2020-01-23	NA	2020-01-25	https://news.sina.cn/gn/2020-01-25/detail-iihnzahk6270610.d.html
NW130	2020-01-09	2020-01-22	Travel to Wuhan	2020-01-20	2020-01-23	NA	2020-01-25	https://news.sina.cn/gn/2020-01-25/detail-iihnzahk6270610.d.html
NW131	NA	2020-01-18	Lives-works-studies in Wuhan	2020-01-21	NA	NA	2020-01-25	https://news.sina.cn/gn/2020-01-25/detail-iihnzahk6270610.d.html
NW132	NA	NA	Travel to Wuhan	2020-01-21	2020-01-23	2020-01-23	2020-01-25	https://news.sina.cn/gn/2020-01-25/detail-iihnzahk6270610.d.html
NW133	NA	2020-01-21	Lives-works-studies in Wuhan	NA	NA	2020-01-23	2020-01-25	http://www.kaixian.tv/gd/2020/0125/264638.htmlTranslated:
NW137	NA	2020-01-17	Lives-works-studies in Wuhan	NA	NA	2020-01-23	2020-01-25	http://www.gxnews.com.cn/staticpages/20200125/newgx5e2c2ddb-19212089.shtml
NW139	NA	2020-01-16	Lives-works-studies in Wuhan	NA	NA	2020-01-24	2020-01-25	http://www.gxnews.com.cn/staticpages/20200125/newgx5e2c2ddb-19212089.shtml
NW140	NA	2020-01-20	Lives-works-studies in Wuhan	NA	NA	2020-01-23	2020-01-25	http://www.gxnews.com.cn/staticpages/20200125/newgx5e2c2ddb-19212089.shtml
NW141	NA	2020-01-21	Lives-works-studies in Wuhan	NA	NA	2020-01-23	2020-01-25	http://www.gxnews.com.cn/staticpages/20200125/newgx5e2c2ddb-19212089.shtml
NW142	2020-01-09	2020-01-20	Travel to Wuhan	NA	NA	2020-01-24	2020-01-25	http://www.gxnews.com.cn/staticpages/20200125/newgx5e2c2ddb-19212089.shtml
NW143	NA	2020-01-21	Lives-works-studies in Wuhan	2020-01-23	NA	2020-01-23	2020-01-24	https://www.cdc.gov.tw/En/Bulletin/Detail/xzPuzBOQiW0Gjw1MfyNKnw?typeid=158
NW144	NA	2020-01-21	Travel to Wuhan	2020-01-23	NA	2020-01-23	2020-01-24	https://www.cdc.gov.tw/En/Bulletin/Detail/xzPuzBOQiW0Gjw1MfyNKnw?typeid=158
NW145	NA	2020-01-22	Lives-works-studies in Wuhan	2020-01-23	2020-01-24	2020-01-24	2020-01-25	https://www.nst.com.my/news/nation/2020/01/559759/one-more-positive-coronavirus-case-malaysia-bringing-total-4
NW146	NA	2020-01-18	Lives-works-studies in Wuhan	2020-01-21	2020-01-23	2020-01-23	2020-01-25	https://mainichi.jp/english/articles/20200125/p2g/00m/0na/061000c
NW147	NA	2020-01-06	Contact with case	2020-01-15	2020-01-15	NA	2020-01-25	https://www.health.nsw.gov.au/news/Pages/20200125_03.aspx
NW148	NA	2020-01-18	Travel to Wuhan	2020-01-24	2020-01-24	2020-01-24	2020-01-25	https://www.health.nsw.gov.au/news/Pages/20200125_03.aspx
NW150	NA	NA	Contact with Hubei	2020-01-22	2020-01-22	NA	2020-01-23	http://wjw.beijing.gov.cn/wjwh/ztzl/xxgzbd/gzbdyqtb/202001/t20200130_1621753.html
NW151	NA	NA	Contact with Hubei	2020-01-19	2020-01-19	NA	2020-01-23	http://wjw.beijing.gov.cn/wjwh/ztzl/xxgzbd/gzbdyqtb/202001/t20200130_1621753.html
NW152	NA	NA	Contact with Hubei	2020-01-20	2020-01-21	NA	2020-01-23	http://wjw.beijing.gov.cn/wjwh/ztzl/xxgzbd/gzbdyqtb/202001/t20200130_1621753.html
NW154	NA	2020-01-14	Lives-works-studies in Wuhan	2020-01-10	2020-01-20	NA	2020-01-26	http://news.china.com.cn/txt/2020-01/26/content_75649963.htm
NW155	NA	2020-01-21	Travel to Hubei	2020-01-18	NA	2020-01-24	2020-01-26	http://news.china.com.cn/txt/2020-01/26/content_75649963.htm
NW156	NA	2020-01-25	Lives-works-studies in Wuhan	2020-01-23	2020-01-23	NA	2020-01-26	http://news.china.com.cn/txt/2020-01/26/content_75649963.htm
NW158	2020-01-12	2020-01-14	Contact with Wuhan resident	2020-01-17	2020-01-22	NA	2020-01-26	http://news.china.com.cn/txt/2020-01/26/content_75649963.htm
NW161	NA	2020-01-22	Lives-works-studies in Wuhan	2020-01-23	2020-01-24	NA	2020-01-26	http://finance.eastmoney.com/a/202001261368011653.html
NW164	NA	2020-01-23	Lives-works-studies in Wuhan	2020-01-20	NA	2020-01-25	2020-01-26	https://www.info.gov.hk/gia/general/202001/27/P2020012700049.htm
NW165	2020-01-13	2020-01-15	Travel to Wuhan	2020-01-22	2020-01-25	2020-01-25	2020-01-26	https://www.taiwannews.com.tw/en/news/3865227
NW167	NA	2020-01-20	Lives-works-studies in Wuhan	NA	NA	2020-01-24	2020-01-26	http://www.kaixian.tv/gd/2020/0126/266841.html
NW168	NA	2020-01-22	Lives-works-studies in Wuhan	NA	2020-01-23	2020-01-24	2020-01-26	http://www.kaixian.tv/gd/2020/0126/266841.html
NW169	NA	2020-01-15	Lives-works-studies in Wuhan	NA	NA	2020-01-24	2020-01-26	http://www.kaixian.tv/gd/2020/0126/266841.html
NW172	NA	2020-01-22	Lives-works-studies in Wuhan	2020-01-22	NA	NA	2020-01-22	https://news.gov.mo/detail/en/N20AWUFHwL?2
NW173	NA	2020-01-23	Lives-works-studies in Wuhan	2020-01-23	2020-01-23	2020-01-23	2020-01-26	https://macaunews.mo/government-confirms-5-cases-of-coronavirus-so-far-in-macau/
NW174	NA	2020-01-22	Lives-works-studies in Wuhan	2020-01-25	NA	2020-01-25	2020-01-26	https://macaunews.mo/government-confirms-5-cases-of-coronavirus-so-far-in-macau/
NW175	NA	2020-01-23	Lives-works-studies in Wuhan	2020-01-25	NA	2020-01-25	2020-01-26	https://macaunews.mo/government-confirms-5-cases-of-coronavirus-so-far-in-macau/
NW176	NA	2020-01-19	Lives-works-studies in Wuhan	2020-01-20	2020-01-23	2020-01-24	2020-01-24	https://www.info.gov.hk/gia/general/202001/25/P2020012500012.htm
NW177	NA	2020-01-22	Travel to Wuhan	2020-01-23	2020-01-23	2020-01-23	2020-01-24	https://www.info.gov.hk/gia/general/202001/25/P2020012500012.htm
NW178	NA	2020-01-22	Travel to Wuhan	2020-01-23	2020-01-23	2020-01-23	2020-01-24	https://www.info.gov.hk/gia/general/202001/25/P2020012500012.htm
NW186	NA	2020-01-21	Lives-works-studies in Wuhan	NA	2020-01-25	2020-01-25	2020-01-26	http://finance.eastmoney.com/a/202001261368031857.html
NW188	2020-01-20	2020-01-21	Contact with Wuhan resident	2020-01-24	NA	NA	2020-01-28	https://www.nejm.org/doi/full/10.1056/NEJMc2001468
NW189	2020-01-21	2020-01-22	Contact with Wuhan resident	2020-01-24	NA	NA	2020-01-28	https://www.nejm.org/doi/full/10.1056/NEJMc2001468
NW190	2020-01-20	2020-01-21	Contact with case	2020-01-26	NA	NA	2020-01-28	https://www.nejm.org/doi/full/10.1056/NEJMc2001468
NW191	2020-01-21	2020-01-24	Contact with case	2020-01-26	NA	NA	2020-01-28	https://www.nejm.org/doi/full/10.1056/NEJMc2001468
NW193	NA	2020-01-23	Lives-works-studies in Wuhan	2020-01-25	NA	NA	2020-01-28	https://www.voacambodia.com/a/Cambodia-confirms-one-case-of-coronavirus-in-coastal-town-of-sihanoukville/5261787.html
NW195	2020-01-08	2020-01-16	Contact with Wuhan resident	2020-01-14	2020-01-17	2020-01-25	2020-01-28	https://www.mhlw.go.jp/stf/newpage_09153.html
NW196	NA	2020-01-21	Lives-works-studies in Wuhan	2020-01-26	NA	2020-01-27	2020-01-28	https://www.mhlw.go.jp/stf/newpage_09158.html
NW197	NA	2020-01-22	Lives-works-studies in Wuhan	2020-01-23	2020-01-24	2020-01-24	2020-01-26	https://www.mhlw.go.jp/stf/newpage_09100.html
NW198	NA	2020-01-20	Lives-works-studies in Wuhan	2020-01-22	2020-01-26	2020-01-28	2020-01-28	https://www.mhlw.go.jp/stf/newpage_09154.html
NW199	NA	2020-01-20	Lives-works-studies in Wuhan	2020-01-25	2020-01-25	NA	2020-01-27	http://www.xinhuanet.com/politics/2020-01/28/c_1125508962.htm
NW200	NA	NA	Contact with case	2020-01-26	2020-01-26	NA	2020-01-28	https://www.cdc.gov.tw/Bulletin/Detail/1T3s2mxcCjqlE0MczXRD8w?typeid=9
NW201	NA	2020-01-22	Lives-works-studies in Wuhan	NA	2020-01-25	NA	2020-01-28	https://www.cdc.gov.tw/En/Bulletin/Detail/3-5SDzWWHj91fu_NLgS0gg?typeid=158
NW202	NA	2020-01-22	Lives-works-studies in Wuhan	NA	2020-01-25	NA	2020-01-28	https://www.cdc.gov.tw/En/Bulletin/Detail/3-5SDzWWHj91fu_NLgS0gg?typeid=158
NW204	2020-01-16	2020-01-17	Contact with case	2020-01-27	2020-01-27	2020-01-27	2020-01-28	http://news.china.com.cn/2020-01/29/content_75656061.htm
NW205	NA	2020-01-19	Lives-works-studies in Wuhan	2020-01-25	2020-01-26	2020-01-26	2020-01-28	https://www.channelnewsasia.com/news/singapore/wuhan-virus-singapore-latest-confirmed-cases-coronavirus-12360924?cid=TWTcna
NW206	NA	2020-01-23	Lives-works-studies in Wuhan	2020-01-24	2020-01-24	2020-01-24	2020-01-28	https://www.channelnewsasia.com/news/singapore/wuhan-virus-singapore-latest-confirmed-cases-coronavirus-12360924?cid=TWTcna
NW207	NA	2020-01-19	Lives-works-studies in Wuhan	2020-01-25	NA	2020-01-25	2020-01-26	https://www.info.gov.hk/gia/general/202001/27/P2020012700049.htm
NW208	2020-01-09	2020-01-18	Travel to Wuhan	2020-01-21	NA	2020-01-25	2020-01-26	https://www.info.gov.hk/gia/general/202001/27/P2020012700049.htm
NW210	2020-01-10	2020-01-12	Contact with Wuhan resident	2020-01-14	2020-01-21	2020-01-22	2020-01-22	http://news.china.com.cn/txt/2020-01/23/content_75643838.htm
NW211	NA	NA	Lives-works-studies in Wuhan	2020-01-18	NA	2020-01-18	2020-01-22	http://news.china.com.cn/txt/2020-01/23/content_75643838.htm
NW214	NA	2020-01-22	Lives-works-studies in Wuhan	2020-01-20	NA	NA	2020-01-30	https://www.abc.net.au/news/2020-01-29/victoria-confirms-second-case-of-coronavirus/11911076
NW215	2020-01-12	2020-01-17	Contact with Wuhan resident	2020-01-20	2020-01-21	2020-01-23	2020-01-29	https://www.mhlw.go.jp/stf/newpage_09201.html
NW216	NA	2020-01-23	Lives-works-studies in Wuhan	2020-01-26	NA	2020-01-28	2020-01-29	https://www.helsinkitimes.fi/finland/finland-news/domestic/17272-finland-s-first-coronavirus-patient-began-to-show-symptoms-three-days-ago.html
NW218	2020-01-06	2020-01-20	Travel to Wuhan	2020-01-20	NA	2020-01-21	2020-01-29	http://news.china.com.cn/2020-01/30/content_75657770.htm
NW219	2020-01-16	2020-01-17	Lives in Hubei	2020-01-19	NA	2020-01-23	2020-01-29	http://news.china.com.cn/2020-01/30/content_75657770.htm
NW220	NA	2020-01-18	Lives-works-studies in Wuhan	2020-01-17	NA	2020-01-23	2020-01-29	http://news.china.com.cn/2020-01/30/content_75657770.htm
NW221	NA	2020-01-20	Lives-works-studies in Wuhan	2020-01-21	NA	2020-01-23	2020-01-29	http://news.china.com.cn/2020-01/30/content_75657770.htm
NW222	NA	2020-01-22	Lives-works-studies in Wuhan	2020-01-16	NA	2020-01-23	2020-01-29	http://news.china.com.cn/2020-01/30/content_75657770.htm
NW223	NA	2020-01-22	Lives-works-studies in Wuhan	2020-01-16	NA	2020-01-23	2020-01-29	http://news.china.com.cn/2020-01/30/content_75657770.htm
NW224	NA	2020-01-22	Lives-works-studies in Wuhan	2020-01-24	NA	2020-01-25	2020-01-29	http://news.china.com.cn/2020-01/30/content_75657770.htm
NW225	2020-01-17	2020-01-24	Travel to Wuhan	2020-01-24	NA	2020-01-25	2020-01-29	http://news.china.com.cn/2020-01/30/content_75657770.htm
NW226	2019-12-26	2020-01-02	Contact with case	2020-01-23	NA	2020-01-24	2020-01-29	http://news.china.com.cn/2020-01/30/content_75657770.htm
NW227	NA	2020-01-19	Lives in Hubei	2020-01-24	NA	2020-01-26	2020-01-29	http://news.china.com.cn/2020-01/30/content_75657770.htm
NW228	2020-01-19	NA	Contact with case	2020-01-24	NA	2020-01-26	2020-01-29	http://news.china.com.cn/2020-01/30/content_75657770.htm
NW229	NA	NA	Contact with case	2020-01-22	NA	2020-01-26	2020-01-29	http://news.china.com.cn/2020-01/30/content_75657770.htm
NW230	NA	2020-01-20	Lives-works-studies in Wuhan	2020-01-23	NA	2020-01-25	2020-01-29	http://news.china.com.cn/2020-01/30/content_75657770.htm
NW231	2020-01-19	2020-01-22	Travel to Wuhan	2020-01-25	NA	2020-01-25	2020-01-29	http://news.china.com.cn/2020-01/30/content_75657770.htm
NW232	NA	2020-01-20	Lives-works-studies in Wuhan	2020-01-23	NA	2020-01-25	2020-01-29	http://news.china.com.cn/2020-01/30/content_75657770.htm
NW233	NA	2020-01-13	Lives-works-studies in Wuhan	2020-01-20	NA	2020-01-23	2020-01-29	http://news.china.com.cn/2020-01/30/content_75657770.htm
NW234	NA	2020-01-13	Contact with case	2020-01-21	NA	2020-01-23	2020-01-29	http://news.china.com.cn/2020-01/30/content_75657770.htm
NW235	2020-01-11	2020-01-15	Travel to Wuhan	2020-01-20	NA	2020-01-25	2020-01-29	http://news.china.com.cn/2020-01/30/content_75657770.htm
NW236	NA	2020-01-21	Lives-works-studies in Wuhan	2020-01-22	NA	2020-01-24	2020-01-29	http://news.china.com.cn/2020-01/30/content_75657770.htm
NW237	2020-01-19	2020-01-20	Travel to Wuhan	2020-01-22	NA	2020-01-24	2020-01-29	http://news.china.com.cn/2020-01/30/content_75657770.htm
NW238	NA	2020-01-20	Lives-works-studies in Wuhan	2020-01-23	NA	2020-01-25	2020-01-29	http://news.china.com.cn/2020-01/30/content_75657770.htm
NW239	2020-01-20	2020-01-21	Travel to Wuhan	2020-01-22	NA	2020-01-23	2020-01-29	http://news.china.com.cn/2020-01/30/content_75657770.htm
NW240	NA	2020-01-18	Lives-works-studies in Wuhan	2020-01-21	NA	2020-01-22	2020-01-29	http://news.china.com.cn/2020-01/30/content_75657770.htm
NW244	NA	NA	Lives-works-studies in Wuhan	2020-01-18	NA	2020-01-24	2020-01-29	http://news.china.com.cn/2020-01/30/content_75658672.htm
NW245	2020-01-19	2020-01-19	Travel to Wuhan	2020-01-21	NA	2020-01-26	2020-01-29	http://news.china.com.cn/2020-01/30/content_75658672.htm
NW246	NA	2020-01-02	Travel to Wuhan	2020-01-25	NA	2020-01-25	2020-01-29	http://news.china.com.cn/2020-01/30/content_75658672.htm
NW247	2020-01-10	NA	Travel to Wuhan	2020-01-24	NA	2020-01-27	2020-01-29	http://news.china.com.cn/2020-01/30/content_75658672.htm
NW248	NA	NA	Unreported	2020-01-25	NA	2020-01-25	2020-01-29	http://news.china.com.cn/2020-01/30/content_75658672.htm
NW250	NA	2020-01-21	Lives-works-studies in Wuhan	2020-01-27	NA	2020-01-28	2020-01-29	http://news.china.com.cn/2020-01/30/content_75658672.htm
NW253	NA	NA	Lives-works-studies in Wuhan	2020-01-28	NA	NA	2020-01-29	http://news.china.com.cn/2020-01/30/content_75658672.htm
NW255	NA	2020-01-29	Lives-works-studies in Wuhan	2020-01-29	NA	NA	2020-01-30	https://www.mhlw.go.jp/stf/newpage_09205.html
NW260	NA	2020-01-29	Lives-works-studies in Wuhan	2020-01-29	NA	NA	2020-01-30	https://www.mhlw.go.jp/stf/newpage_09205.html
NW261	NA	2020-01-29	Lives-works-studies in Wuhan	2020-01-29	NA	NA	2020-01-30	https://www.mhlw.go.jp/stf/newpage_09205.html
NW262	NA	2020-01-19	Lives-works-studies in Wuhan	2020-01-24	NA	2020-01-27	2020-01-29	http://www.bjnews.com.cn/news/2020/01/30/681478.html
NW263	NA	2020-01-19	Lives-works-studies in Wuhan	2020-01-24	NA	2020-01-27	2020-01-29	http://www.bjnews.com.cn/news/2020/01/30/681478.html
NW264	NA	2020-01-20	Lives-works-studies in Wuhan	2020-01-21	NA	NA	2020-01-29	http://www.bjnews.com.cn/news/2020/01/30/681478.html
NW270	NA	NA	Lives-works-studies in Wuhan	2020-01-21	NA	NA	2020-01-29	http://news.kf.cn/2020/0130/427247.shtml
NW271	NA	NA	Lives-works-studies in Wuhan	2020-01-24	NA	NA	2020-01-29	http://news.kf.cn/2020/0130/427247.shtml
NW272	NA	NA	Lives-works-studies in Wuhan	2020-01-24	NA	NA	2020-01-29	http://news.kf.cn/2020/0130/427247.shtml
NW280	NA	2020-01-24	Travel to Wuhan	2020-01-26	NA	2020-01-30	2020-01-30	http://japan.hani.co.kr/arti/politics/35615.html
NW282	NA	2020-01-23	Travel to Wuhan	2020-01-26	2020-01-29	2020-01-30	2020-01-31	https://www3.nhk.or.jp/news/html/20200131/k10012266931000.html
NW287	2019-12-24	2020-01-13	Travel to Wuhan	2020-01-25	2020-01-29	2020-01-29	2020-01-30	https://www.mhlw.go.jp/stf/newpage_09236.html
NW288	NA	2020-01-20	Travel to Wuhan	2020-01-24	2020-01-27	2020-01-30	2020-01-30	https://www.mhlw.go.jp/stf/newpage_09237.html
NW289	2020-01-16	2020-01-22	Travel to Wuhan	2020-01-23	2020-01-28	NA	2020-01-30	https://www.mhlw.go.jp/stf/newpage_09239.html
NW290	2020-01-18	2020-01-22	Contact with case	2020-01-20	2020-01-29	NA	2020-01-31	https://www.mhlw.go.jp/stf/newpage_09271.html
NW295	NA	2020-01-23	Travel to Wuhan	2020-01-24	2020-01-24	NA	2020-01-31	https://globalnews.ca/news/6489956/3rd-case-coronavirus-confirmed-ontario/
NW301	NA	2020-01-22	Lives-works-studies in Wuhan	2020-01-27	NA	NA	2020-01-30	https://www.channelnewsasia.com/news/singapore/wuhan-virus-singapore-new-confirmed-cases-13-12369838
NW302	NA	2020-01-22	Lives-works-studies in Wuhan	2020-01-26	2020-01-27	NA	2020-01-30	https://www.channelnewsasia.com/news/singapore/wuhan-virus-singapore-new-confirmed-cases-13-12369838
NW303	NA	2020-01-21	Travel to Wuhan	2020-01-28	NA	2020-01-28	2020-01-30	https://www.straitstimes.com/singapore/health/wuhan-virus-first-singaporean-confirmed-to-have-virus-she-was-on-scoot-flight-from
NW304	NA	2020-01-26	Travel to Wuhan	2020-01-28	2020-01-30	2020-01-30	2020-01-31	https://www.todayonline.com/singapore/wuhan-coronavirus-first-infected-singaporean-among-3-new-cases-bringing-tally-16
NW305	NA	2020-01-30	Lives-works-studies in Wuhan	2020-01-30	NA	2020-01-30	2020-01-31	https://www.todayonline.com/singapore/wuhan-coronavirus-first-infected-singaporean-among-3-new-cases-bringing-tally-16
NW307	2020-01-12	2020-01-27	Contact with case	2020-01-27	2020-01-28	2020-01-28	2020-01-30	https://www.taiwannews.com.tw/en/news/3867321
NW375	2020-01-21	2020-01-23	Travel to Wuhan	2020-01-29	NA	NA	2020-01-31	https://www.zaobao.com.sg/znews/greater-china/story20200205-1026333
NW235	2020-01-11	2020-01-15	Travel to Wuhan	2020-01-20	NA	2020-01-25	2020-01-29	http://news.china.com.cn/2020-01/30/content_75657770.htm
NW236	NA	2020-01-21	Lives-works-studies in Wuhan	2020-01-22	NA	2020-01-24	2020-01-29	http://news.china.com.cn/2020-01/30/content_75657770.htm
NW237	2020-01-19	2020-01-20	Travel to Wuhan	2020-01-22	NA	2020-01-24	2020-01-29	http://news.china.com.cn/2020-01/30/content_75657770.htm
NW238	NA	2020-01-20	Lives-works-studies in Wuhan	2020-01-23	NA	2020-01-25	2020-01-29	http://news.china.com.cn/2020-01/30/content_75657770.htm
NW239	2020-01-20	2020-01-21	Travel to Wuhan	2020-01-22	NA	2020-01-23	2020-01-29	http://news.china.com.cn/2020-01/30/content_75657770.htm
NW240	NA	2020-01-18	Lives-works-studies in Wuhan	2020-01-21	NA	2020-01-22	2020-01-29	http://news.china.com.cn/2020-01/30/content_75657770.htm
NW244	NA	NA	Lives-works-studies in Wuhan	2020-01-18	NA	2020-01-24	2020-01-29	http://news.china.com.cn/2020-01/30/content_75658672.htm
NW245	2020-01-19	2020-01-19	Travel to Wuhan	2020-01-21	NA	2020-01-26	2020-01-29	http://news.china.com.cn/2020-01/30/content_75658672.htm
NW246	NA	2020-01-02	Travel to Wuhan	2020-01-25	NA	2020-01-25	2020-01-29	http://news.china.com.cn/2020-01/30/content_75658672.htm
NW247	2020-01-10	NA	Travel to Wuhan	2020-01-24	NA	2020-01-27	2020-01-29	http://news.china.com.cn/2020-01/30/content_75658672.htm
NW248	NA	NA	Unreported	2020-01-25	NA	2020-01-25	2020-01-29	http://news.china.com.cn/2020-01/30/content_75658672.htm
NW249	NA	NA	Unreported	2020-01-26	NA	NA	2020-01-29	http://news.china.com.cn/2020-01/30/content_75658672.htm
NW250	NA	2020-01-21	Lives-works-studies in Wuhan	2020-01-27	NA	2020-01-28	2020-01-29	http://news.china.com.cn/2020-01/30/content_75658672.htm
NW251	NA	NA	Unreported	2020-01-19	NA	NA	2020-01-29	http://news.china.com.cn/2020-01/30/content_75658672.htm
NW252	NA	NA	Unreported	2020-01-26	NA	NA	2020-01-29	http://news.china.com.cn/2020-01/30/content_75658672.htm
NW253	NA	NA	Lives-works-studies in Wuhan	2020-01-28	NA	NA	2020-01-29	http://news.china.com.cn/2020-01/30/content_75658672.htm
NW255	NA	2020-01-29	Lives-works-studies in Wuhan	2020-01-29	NA	NA	2020-01-30	https://www.mhlw.go.jp/stf/newpage_09205.html
NW256	NA	2020-01-16	Lives-works-studies in Wuhan	NA	NA	NA	2020-01-29	https://www.yahoo.com/news/four-chinese-citizens-coronavirus-uae-125904029.html
NW257	NA	NA	Lives-works-studies in Wuhan	NA	NA	2020-01-29	2020-01-29	https://www.channelnewsasia.com/news/asia/wuhan-virus-malaysia-new-cases-total-12363752
NW260	NA	2020-01-29	Lives-works-studies in Wuhan	2020-01-29	NA	NA	2020-01-30	https://www.mhlw.go.jp/stf/newpage_09205.html
NW261	NA	2020-01-29	Lives-works-studies in Wuhan	2020-01-29	NA	NA	2020-01-30	https://www.mhlw.go.jp/stf/newpage_09205.html
NW262	NA	2020-01-19	Lives-works-studies in Wuhan	2020-01-24	NA	2020-01-27	2020-01-29	http://www.bjnews.com.cn/news/2020/01/30/681478.html
NW263	NA	2020-01-19	Lives-works-studies in Wuhan	2020-01-24	NA	2020-01-27	2020-01-29	http://www.bjnews.com.cn/news/2020/01/30/681478.html
NW264	NA	2020-01-20	Lives-works-studies in Wuhan	2020-01-21	NA	NA	2020-01-29	http://www.bjnews.com.cn/news/2020/01/30/681478.html
NW266	NA	2020-01-16	Lives-works-studies in Wuhan	NA	NA	NA	2020-01-29	https://www.yahoo.com/news/four-chinese-citizens-coronavirus-uae-125904029.html
NW267	NA	2020-01-16	Lives-works-studies in Wuhan	NA	NA	NA	2020-01-29	https://www.yahoo.com/news/four-chinese-citizens-coronavirus-uae-125904029.html
NW268	NA	2020-01-16	Lives-works-studies in Wuhan	NA	NA	NA	2020-01-29	https://www.yahoo.com/news/four-chinese-citizens-coronavirus-uae-125904029.html
NW270	NA	NA	Lives-works-studies in Wuhan	2020-01-21	NA	NA	2020-01-29	http://news.kf.cn/2020/0130/427247.shtml
NW271	NA	NA	Lives-works-studies in Wuhan	2020-01-24	NA	NA	2020-01-29	http://news.kf.cn/2020/0130/427247.shtml
NW272	NA	NA	Lives-works-studies in Wuhan	2020-01-24	NA	NA	2020-01-29	http://news.kf.cn/2020/0130/427247.shtml
NW273	NA	NA	Travel to Wuhan	2020-01-25	NA	NA	2020-01-29	http://news.kf.cn/2020/0130/427247.shtml
NW280	NA	2020-01-24	Travel to Wuhan	2020-01-26	NA	2020-01-30	2020-01-30	http://japan.hani.co.kr/arti/politics/35615.html
NW281	2020-01-22	2020-01-22	Contact with case	NA	NA	NA	2020-01-30	http://japan.hani.co.kr/arti/politics/35615.html
NW282	NA	2020-01-23	Travel to Wuhan	2020-01-26	2020-01-29	2020-01-30	2020-01-31	https://www3.nhk.or.jp/news/html/20200131/k10012266931000.html
NW283	NA	2020-01-23	Travel to Wuhan	NA	NA	NA	2020-01-31	https://jp.yna.co.kr/view/AJP20200131003400882
NW287	2019-12-24	2020-01-13	Travel to Wuhan	2020-01-25	2020-01-29	2020-01-29	2020-01-30	https://www.mhlw.go.jp/stf/newpage_09236.html
NW288	NA	2020-01-20	Travel to Wuhan	2020-01-24	2020-01-27	2020-01-30	2020-01-30	https://www.mhlw.go.jp/stf/newpage_09237.html
NW289	2020-01-16	2020-01-22	Travel to Wuhan	2020-01-23	2020-01-28	NA	2020-01-30	https://www.mhlw.go.jp/stf/newpage_09239.html
NW290	2020-01-18	2020-01-22	Contact with case	2020-01-20	2020-01-29	NA	2020-01-31	https://www.mhlw.go.jp/stf/newpage_09271.html
NW291	NA	2020-01-30	Lives-works-studies in Wuhan	NA	NA	NA	2020-01-31	https://www.mhlw.go.jp/stf/newpage_09273.html
NW292	NA	2020-01-30	Lives-works-studies in Wuhan	NA	NA	NA	2020-01-31	https://www.mhlw.go.jp/stf/newpage_09273.html
NW294	NA	2020-01-22	Travel to Wuhan	NA	NA	NA	2020-01-30	https://www.sbs.com.au/news/chinese-national-in-queensland-confirmed-as-ninth-australian-coronavirus-case
NW295	NA	2020-01-23	Travel to Wuhan	2020-01-24	2020-01-24	NA	2020-01-31	https://globalnews.ca/news/6489956/3rd-case-coronavirus-confirmed-ontario/
NW300	NA	2020-01-19	Unreported	2020-01-19	NA	NA	2020-01-28	https://www.nejm.org/doi/full/10.1056/NEJMc2001468?query=featured_coronavirus
NW301	NA	2020-01-22	Lives-works-studies in Wuhan	2020-01-27	NA	NA	2020-01-30	https://www.channelnewsasia.com/news/singapore/wuhan-virus-singapore-new-confirmed-cases-13-12369838
NW302	NA	2020-01-22	Lives-works-studies in Wuhan	2020-01-26	2020-01-27	NA	2020-01-30	https://www.channelnewsasia.com/news/singapore/wuhan-virus-singapore-new-confirmed-cases-13-12369838
NW303	NA	2020-01-21	Travel to Wuhan	2020-01-28	NA	2020-01-28	2020-01-30	https://www.straitstimes.com/singapore/health/wuhan-virus-first-singaporean-confirmed-to-have-virus-she-was-on-scoot-flight-from
NW304	NA	2020-01-26	Travel to Wuhan	2020-01-28	2020-01-30	2020-01-30	2020-01-31	https://www.todayonline.com/singapore/wuhan-coronavirus-first-infected-singaporean-among-3-new-cases-bringing-tally-16
NW305	NA	2020-01-30	Lives-works-studies in Wuhan	2020-01-30	NA	2020-01-30	2020-01-31	https://www.todayonline.com/singapore/wuhan-coronavirus-first-infected-singaporean-among-3-new-cases-bringing-tally-16
NW306	NA	2020-01-22	Travel to Wuhan	2020-01-23	NA	NA	2020-01-31	https://www.todayonline.com/singapore/wuhan-coronavirus-first-infected-singaporean-among-3-new-cases-bringing-tally-16
NW307	2020-01-12	2020-01-27	Contact with case	2020-01-27	2020-01-28	2020-01-28	2020-01-30	https://www.taiwannews.com.tw/en/news/3867321
NW308	NA	2020-01-12	Travel to Wuhan	2020-01-12	NA	NA	2020-01-31	https://www.aa.com.tr/en/health/taiwan-confirms-10th-case-of-coronavirus/1721064
NW310	NA	2020-01-28	Unreported	NA	NA	NA	2020-01-28	https://www.reuters.com/article/us-china-health-thailand/thailand-coronavirus-cases-rise-to-14-all-passengers-from-china-to-be-screened-idUSKBN1ZR0E6
NW311	NA	2020-01-28	Lives in Hubei	NA	NA	NA	2020-01-28	https://www.reuters.com/article/us-china-health-thailand/thailand-coronavirus-cases-rise-to-14-all-passengers-from-china-to-be-screened-idUSKBN1ZR0E6
NW312	NA	2020-01-28	Lives in Hubei	NA	NA	NA	2020-01-28	https://www.reuters.com/article/us-china-health-thailand/thailand-coronavirus-cases-rise-to-14-all-passengers-from-china-to-be-screened-idUSKBN1ZR0E6
NW313	NA	2020-01-28	Lives in Hubei	NA	NA	NA	2020-01-28	https://www.reuters.com/article/us-china-health-thailand/thailand-coronavirus-cases-rise-to-14-all-passengers-from-china-to-be-screened-idUSKBN1ZR0E6
NW314	NA	2020-01-28	Lives in Hubei	NA	NA	NA	2020-01-28	https://www.reuters.com/article/us-china-health-thailand/thailand-coronavirus-cases-rise-to-14-all-passengers-from-china-to-be-screened-idUSKBN1ZR0E6
NW315	NA	2020-01-28	Lives in Hubei	NA	NA	NA	2020-01-28	https://www.reuters.com/article/us-china-health-thailand/thailand-coronavirus-cases-rise-to-14-all-passengers-from-china-to-be-screened-idUSKBN1ZR0E6
NW322	NA	2020-01-24	Travel to Wuhan	NA	NA	NA	2020-01-31	https://www.sandiegouniontribune.com/news/california/story/2020-01-31/1st-case-of-coronavirus-in-northern-california-confirmed
NW328	NA	2020-01-19	Unreported	2020-01-25	NA	NA	2020-01-27	https://www.japantimes.co.jp/news/2020/01/28/asia-pacific/science-health-asia-pacific/chinese-woman-sri-lankas-first-confirmed-case-coronavirus-health-official/#.XjbYMmj7SUk
NW331	NA	2020-01-23	Travel to Wuhan	NA	2020-01-29	NA	2020-01-31	https://www.thetimes.co.uk/article/italy-declares-state-of-emergency-after-two-coronavirus-cases-are-confirmed-r8xlpfqmw
NW332	NA	2020-01-23	Travel to Wuhan	NA	2020-01-29	NA	2020-01-31	https://www.thetimes.co.uk/article/italy-declares-state-of-emergency-after-two-coronavirus-cases-are-confirmed-r8xlpfqmw
NW333	NA	2020-01-24	Lives-works-studies in Wuhan	NA	NA	NA	2020-01-30	https://www.reuters.com/article/us-china-health-india/india-reports-its-first-case-of-coronavirus-idUSKBN1ZT0T7
NW336	NA	NA	Contact with case	NA	NA	2020-01-30	2020-01-31	https://www.englishradionews.com/news/spain/canaries/la-gomera/first-case-of-coronavirus-reported-in-spain-with-patient-responding-well-to-treatment/
NW337	NA	2020-01-24	Travel to Wuhan	NA	NA	NA	2020-01-31	https://www.thelocal.se/20200131/first-case-of-coronavirus-confirmed-in-jonkoping-sweden
NW375	2020-01-21	2020-01-23	Travel to Wuhan	2020-01-29	NA	NA	2020-01-31	https://www.zaobao.com.sg/znews/greater-china/story20200205-1026333
NW459	NA	NA	Travel to Wuhan	NA	2020-01-26	NA	2020-01-29	https://bc.ctvnews.ca/b-c-confirms-province-s-first-presumptive-positive-case-of-new-coronavirus-1.4786706

## Sheet: TableS2
Event dates for deceased cases included in the analysis
ID	Onset	FirstSoughtHealthcare	Hospitalization/Isolation	Death	DeathTime	Source
D001	2019-12-20	NA	2019-12-27	2020-01-09	0.967361	http://wjw.wuhan.gov.cn/front/web/showDetail/2020011109036
D002	2019-12-31	NA	2020-01-03	2020-01-15	0.03125	http://www.nhc.gov.cn/yjb/s3578/202001/5d19a4f6d3154b9fae328918ed2e3c8a.shtml
D003	NA	NA	2020-01-05	2020-01-18	0.567361	http://www.nhc.gov.cn/yjb/s3578/202001/5d19a4f6d3154b9fae328918ed2e3c8a.shtml
D004	2020-01-13	NA	2020-01-18	2020-01-19	0.985417	http://wjw.wuhan.gov.cn/front/web/showDetail/2020012109083
D005	2020-01-10	NA	2020-01-16	2020-01-20	0.440972	http://wjw.wuhan.gov.cn/front/web/showDetail/2020012109085
D006	2020-01-06	NA	2020-01-11	2020-01-20	0.475694	http://www.nhc.gov.cn/yjb/s3578/202001/5d19a4f6d3154b9fae328918ed2e3c8a.shtml
D007	2019-12-10	2019-12-27	2019-12-31	2020-01-20	NA	http://wjw.wuhan.gov.cn/front/web/showDetail/2020012109085
D008	2020-01-09	NA	2020-01-14	2020-01-21	0.0541667	http://www.nhc.gov.cn/yjb/s3578/202001/5d19a4f6d3154b9fae328918ed2e3c8a.shtml
D009	2019-12-22	NA	2019-12-31	2020-01-21	0.409722	http://www.nhc.gov.cn/yjb/s3578/202001/5d19a4f6d3154b9fae328918ed2e3c8a.shtml
D010	2020-01-15	NA	2020-01-18	2020-01-22	0.455556	http://www.nhc.gov.cn/yjb/s3578/202001/5d19a4f6d3154b9fae328918ed2e3c8a.shtml
D011	2020-01-03	NA	2020-01-06	2020-01-22	0.75	http://www.nhc.gov.cn/yjb/s3578/202001/5d19a4f6d3154b9fae328918ed2e3c8a.shtml
D012	2020-01-08	NA	2020-01-11	2020-01-21	0.829167	http://www.nhc.gov.cn/yjb/s3578/202001/5d19a4f6d3154b9fae328918ed2e3c8a.shtml
D013	2020-01-11	NA	2020-01-18	2020-01-21	NA	http://www.nhc.gov.cn/yjb/s3578/202001/5d19a4f6d3154b9fae328918ed2e3c8a.shtml
D014	2020-01-10	NA	2020-01-13	2020-01-21	NA	http://www.nhc.gov.cn/yjb/s3578/202001/5d19a4f6d3154b9fae328918ed2e3c8a.shtml
D015	2020-01-02	NA	2020-01-09	2020-01-21	0.743056	http://www.nhc.gov.cn/yjb/s3578/202001/5d19a4f6d3154b9fae328918ed2e3c8a.shtml
D016	NA	NA	2020-01-13	2020-01-21	NA	http://www.nhc.gov.cn/yjb/s3578/202001/5d19a4f6d3154b9fae328918ed2e3c8a.shtml
D017	2020-01-06	2020-01-09	2020-01-10	2020-01-22	0.452778	http://www.nhc.gov.cn/yjb/s3578/202001/5d19a4f6d3154b9fae328918ed2e3c8a.shtml
D020	NA	NA	2020-01-14	2020-01-22	0.142361	http://www.bjnews.com.cn/news/2020/01/24/678795.html
D021	2020-01-06	NA	2020-01-09	2020-01-23	0.572917	http://www.bjnews.com.cn/news/2020/01/24/678795.html
D022	2019-12-29	NA	2020-01-05	2020-01-22	0.765972	http://www.bjnews.com.cn/news/2020/01/24/678795.html
D023	2020-01-15	NA	2020-01-18	2020-01-23	0.03125	http://www.bjnews.com.cn/news/2020/01/24/678795.html
D024	2020-01-09	NA	2020-01-13	2020-01-21	0.401389	http://www.bjnews.com.cn/news/2020/01/24/678795.html
D025	NA	NA	2020-01-13	2020-01-23	0.768056	http://www.bjnews.com.cn/news/2020/01/24/678795.html
D027	2020-01-15	NA	2020-01-19	2020-01-23	0.871528	http://wjw.hubei.gov.cn/fbjd/dtyw/202001/t20200125_2014841.shtml
D028	2020-01-18	NA	NA	2020-01-24	0.75625	http://wjw.hubei.gov.cn/fbjd/dtyw/202001/t20200125_2014842.shtml
D029	2020-01-11	NA	2020-01-18	2020-01-23	0.784722	http://wjw.hubei.gov.cn/fbjd/dtyw/202001/t20200125_2014843.shtml
D030	2020-01-11	NA	2020-01-17	2020-01-24	0.118056	http://wjw.hubei.gov.cn/fbjd/dtyw/202001/t20200125_2014844.shtml
D031	2020-01-08	NA	2020-01-19	2020-01-24	0.427083	http://wjw.hubei.gov.cn/fbjd/dtyw/202001/t20200125_2014845.shtml
D032	2020-01-12	NA	2020-01-19	2020-01-23	0.772222	http://wjw.hubei.gov.cn/fbjd/dtyw/202001/t20200125_2014846.shtml
D033	2020-01-09	NA	2020-01-19	2020-01-21	0.521528	http://wjw.hubei.gov.cn/fbjd/dtyw/202001/t20200125_2014847.shtml
D034	2020-01-03	NA	2020-01-18	2020-01-24	0.120833	http://wjw.hubei.gov.cn/fbjd/dtyw/202001/t20200125_2014848.shtml
D035	2020-01-11	NA	2020-01-11	2020-01-21	0.1875	http://wjw.hubei.gov.cn/fbjd/dtyw/202001/t20200125_2014849.shtml
D036	2020-01-13	NA	2020-01-23	2020-01-24	0.416667	http://wjw.hubei.gov.cn/fbjd/dtyw/202001/t20200125_2014850.shtml
D037	2020-01-12	NA	2020-01-16	2020-01-23	0.0319444	http://wjw.hubei.gov.cn/fbjd/dtyw/202001/t20200125_2014851.shtml
D038	2020-01-10	NA	2020-01-15	2020-01-24	0.125694	http://wjw.hubei.gov.cn/fbjd/dtyw/202001/t20200125_2014852.shtml
D039	2019-12-22	NA	2020-01-01	2020-01-23	0.709028	http://wjw.hubei.gov.cn/fbjd/dtyw/202001/t20200125_2014853.shtml
D040	2020-01-05	NA	2020-01-12	2020-01-23	0.963194	http://wjw.hubei.gov.cn/fbjd/dtyw/202001/t20200125_2014854.shtml
D041	2020-01-10	NA	2020-01-17	2020-01-23	0.766667	http://www.nhc.gov.cn/yjb/s3578/202001/5d19a4f6d3154b9fae328918ed2e3c8a.shtml
D044	NA	NA	2020-01-23	2020-01-29	NA	http://news.china.com.cn/2020-01/30/content_75657704.htm
